# Supplementary material for: A dataset quantifying polypharmacy in the United States
Source: Sci Data. 2017 Oct 31;4:170167. doi: 10.1038/sdata.2017.167 (PMC5663207; doi:10.1038/sdata.2017.167)
Supplement: Supplementary file 1 [file sdata2017167-isa1.zip]

Archive with 3 entries (3 files):
- i_Investigation.txt
- s_study_Quinn.txt
- a_assay_Quinn.txt
