# Supplementary material for: A dataset quantifying polypharmacy in the United States
Source: Sci Data. 2017 Oct 31;4:170167. doi: 10.1038/sdata.2017.167 (PMC5663207; doi:10.1038/sdata.2017.167)
Supplement: Supplementary file 1 [file sdata2017167-isa1.zip › i_Investigation.txt]

# Investigation File generated for Scientific Data with Investigation File Authoring Tool version 0.1.0 on 11/10/2017 - This metadata file is CC0
ONTOLOGY SOURCE REFERENCE
Term Source Name	GAZ	OBI	ERO	NCIT
Term Source File	http://data.bioontology.org/ontologies/GAZ	http://data.bioontology.org/ontologies/OBI	http://data.bioontology.org/ontologies/ERO	http://data.bioontology.org/ontologies/NCIT
Term Source Version	$Revision: 1.512 $	2014-08-18	2013-08-02	17.06d
Term Source Description	Gazetteer	Ontology for Biomedical Investigations	Eagle-I Research Resource Ontology	National Cancer Institute Thesaurus
INVESTIGATION
Investigation Identifier
Investigation Title
Investigation Description
Investigation Submission Date
Investigation Public Release Date
INVESTIGATION PUBLICATIONS
Investigation PubMed ID
Investigation Publication DOI
Investigation Publication Author List
Investigation Publication Title
Investigation Publication Status
Investigation Publication Status Term Accession Number
Investigation Publication Status Term Source REF
INVESTIGATION CONTACTS
Investigation Person Last Name
Investigation Person Mid Initials
Investigation Person First Name
Investigation Person Address
Investigation Person Phone
Investigation Person Fax
Investigation Person Email
Investigation Person Affiliation
Investigation Person Roles
Investigation Person Roles Term Accession Number
Investigation Person Roles Term Source REF
STUDY
Study Identifier	10.1038/sdata.2017.167
Study Title	A dataset quantifying polypharmacy in the United                    States
Study Submission Date	18/08/2017
Study Public Release Date	31/10/2017
Study Description	http://www.nature.com/articles/sdata2017167#abstract
Study File Name	s_study_Quinn.txt
Comment[Subject Keywords]	//;//;///;//
Comment[Manuscript Licence]	CC BY-4.0
Comment[Experimental Metadata Licence]	CC0
Comment[Supplementary Information File Name]	
Comment[Supplementary Information File Type]	x-zip-compressed
Comment[Supplementary Information File URL]	http://www.nature.com/articles/sdata2017167#supplementary-information
Comment[Data Repository]	Dryad Digital Repository
Comment[Data Record Accession]	doi:10.5061/dryad.sm847
Comment[Data Record URI]	http://dx.doi.org/10.5061/dryad.sm847
STUDY DESIGN DESCRIPTORS
Study Design Type	observation design	subject-based data analysis objective
Study Design Type Term Accession Number	OBI:0300311	ERO:0100125
Study Design Type Term Source REF	OBI	ERO
STUDY PUBLICATIONS
Study PubMed ID
Study Publication DOI
Study Publication Author List
Study Publication Title
Study Publication Status
Study Publication Status Term Accession Number
Study Publication Status Term Source REF
STUDY FACTORS
Study Factor Name
Study Factor Type
Study Factor Type Term Accession Number
Study Factor Type Term Source REF
STUDY ASSAYS
Study Assay Measurement Type	Polypharmacy
Study Assay Measurement Type Term Accession Number	""
Study Assay Measurement Type Term Source REF	""
Study Assay Technology Type	digital curation
Study Assay Technology Type Term Accession Number	OBI:0302914
Study Assay Technology Type Term Source REF	OBI
Study Assay Technology Platform	""
Study Assay File Name	a_assay_Quinn.txt
STUDY PROTOCOLS
Study Protocol Name	Data source	Drug list curation and drug mapping	Extracting discrete exposure windows from drug prescriptions	Counting concomitant multi-drug exposures
Study Protocol Type	selection	digital curation	Data Extraction	information processor function
Study Protocol Type Term Accession Number	OBI:0001928	OBI:0302914	NCIT:C44285	OBI:0000392
Study Protocol Type Term Source REF	OBI	OBI	NCIT	OBI
Study Protocol Description				
Study Protocol URI	""	""	""	""
Study Protocol Version				
Study Protocol Parameters Name	""	""	""	""
Study Protocol Parameters Name Term Accession Number	""	""	""	""
Study Protocol Parameters Name Term Source REF	""	""	""	""
Study Protocol Components Name	""	""	""	""
Study Protocol Components Type	""	""	""	""
Study Protocol Components Type Term Accession Number	""	""	""	""
Study Protocol Components Type Term Source REF	""	""	""	""
STUDY CONTACTS
Study Person Last Name	Quinn	Shah
Study Person First Name	Katie J.	Nigam H.
Study Person Mid Initials		
Study Person Email	katiequinn@stanford.edu	""
Study Person Phone		
Study Person Fax		
Study Person Address		
Study Person Affiliation	Stanford Center for Biomedical Informatics                    Research, Stanford,                    California, CA 94305,                    USA	Stanford Center for Biomedical Informatics                    Research, Stanford,                    California, CA 94305,                    USA
Study Person Roles		
Study Person Roles Term Accession Number		
Study Person Roles Term Source REF		
Comment[Study Person ORCID]		0000-0001-9385-7158
Comment[Funder]		
Comment[FundRef ID]		
Comment[Funder Term Source REF]		
Comment[Grant Identifier]		
