# Supplementary material for: A dataset quantifying polypharmacy in the United States
Source: Sci Data. 2017 Oct 31;4:170167. doi: 10.1038/sdata.2017.167 (PMC5663207; doi:10.1038/sdata.2017.167)
Supplement: Supplementary file 1 [file sdata2017167-isa1.zip › s_study_Quinn.txt]

Source Name	Material Type	Term Source REF	Term Accession Number	Characteristics[geographical location]	Term Source REF	Term Accession Number	Protocol REF	Sample Name	Material Type	Term Source REF	Term Accession Number
Truven Health MarketScan Commercial Claims and Encounters and Medicare Supplemental and Coordination of Benefits Databases	database	ERO	ERO:0001716	United States of America	GAZ	GAZ:00002459	Data source	Truven Health Marketscan Databases	electronic health record data	ERO	ERO:0001177
